# Supplementary material for: Genome-Wide Identification, Characterization, and Expression Analysis of GRAS Gene Family in Ginger (Zingiber officinale Roscoe)
Source: Genes (Basel). 2022 Dec 29;14(1):96. doi: 10.3390/genes14010096 (PMC9859583; doi:10.3390/genes14010096)
Supplement: Supplementary file 1 [file genes-14-00096-s001.zip]

Archive with 1 entries (1 files):
- genes-2101255-supplementary.xlsx
