# Supplementary material for: Genome-Wide Identification, Characterization, and Expression Analysis of GRAS Gene Family in Ginger (Zingiber officinale Roscoe)
Source: Genes (Basel). 2022 Dec 29;14(1):96. doi: 10.3390/genes14010096 (PMC9859583; doi:10.3390/genes14010096)
Supplement: Supplementary file 1 [file genes-14-00096-s001.zip › genes-2101255-supplementary.xlsx]

## Sheet: Table S1
Table S1: The primer sequences for qRT-PCR used in this study.
Gene Name	Forward primer (5`- 3`)	Reverse primer (5`- 3`)
ZoGRAS#57	GAGCAGGAAGCGAGCCACA	TCGCACGCCACGATGTTG
ZoGRAS#60	CACTACTACTCCGCCCTGTTCG	CCCGTGGAACCCCGACTG
ZoGRAS#40	ACGACTTGAAGGCGTTGCT	TTCCAAGCACAAGACCACACG
ZoGRAS#25	TCACTTTCCTCAAGAGCCAACA	TTGCCTGTTTCATCATTCTCCA
ZoGRAS#42	CTGGAGAAGTGGAGGCAAGT	TTCCCCAGAAACTGAAACCATA
ZoGRAS#13	CGAGGTCCAGAGCCATTT	TACTTCTGTCCTTCTCATTTATTAT
ZoGRAS#17	GGCTTCGCCTGCTACTTCTC	AGCCGAAGGAGAAGGACAAG
ZoGRAS#4	TGTCGCCCAAGCTGATGC	GCTCCTTCCTTTCCCACCC
ZoGRAS#50	CCCAAAATTCACATCCTCGATT	GGTTCCGCCAGTCTCGTTGTT
ZoGRAS#15	ACAATCTTCCGCCTCCTCG	ACTCCAGCACCGTCGCATA
ZoGRAS#16	AATCCAGACGCCGCCAACA	GGCACGAATCCAGCAGAACTAA
ZoGRAS#21	TGAACCTCCCTGTAGGCTCTG	CGGTTCCAGATGCGTCAAT
TUB2	GAACATGATGTGTGCTGCCG	ATCTTCAGCCCTTTCGGAGG

## Sheet: Table S2
Table S2: List of the GRAS genes used in this study. “Zo” represents Ginger, “At” represents Arabiodopsis, “Os” represents Rice.
Gene name	Locus id	Gene name	Locus id	Gene name	Locus id
ZoGRAS#1	Maker00075157	AtPAT1	AT5G48150.1	OsGRAS01	LOC_Os01g45860.1
ZoGRAS#2	Maker00029248	AtPAT1	AT5G48150.2	OsGRAS02	LOC_Os01g62460.1
ZoGRAS#3	Maker00043907	AtRGA1	AT2G01570.1	OsGRAS04	LOC_Os01g62460.3
ZoGRAS#4	Maker00031512	AtRGA2	AT1G14920.1	OsGRAS05	LOC_Os01g65900.1
ZoGRAS#5	Maker00016833	AtRGL1	AT1G66350.1	OsGRAS06	LOC_Os01g67650.1
ZoGRAS#6	Maker00001365	AtRGL3	AT5G17490.1	OsGRAS07	LOC_Os01g67670.1
ZoGRAS#7	Maker00077336	AtSCL1	AT1G21450.1	OsGRAS08	LOC_Os01g71970.1
ZoGRAS#8	Maker00068764	AtSCL11	AT5G59450.1	OsGRAS09	LOC_Os02g10360.1
ZoGRAS#9	Maker00064443	AtSCL13	AT4G17230.1	OsGRAS10	LOC_Os02g44360.1
ZoGRAS#10	Maker00044761	AtSCL14	AT1G07530.1	OsGRAS11	LOC_Os02g44370.1
ZoGRAS#11	Maker00057667	AtSCL15	AT4G36710.1	OsGRAS12	LOC_Os02g45760.1
ZoGRAS#12	Maker00078029	AtSCL16	AT5G67411.1	OsGRAS13	LOC_Os03g09280.1
ZoGRAS#13	Maker00026781	AtSCL18	AT1G55580.1	OsGRAS16	LOC_Os03g15680.1
ZoGRAS#14	Maker00064322	AtSCL19	AT3G03450.1	OsGRAS17	LOC_Os03g29480.1
ZoGRAS#15	Maker00045516	AtSCL21	AT2G04890.1	OsGRAS18	LOC_Os03g31880.1
ZoGRAS#16	Maker00076509	AtSCL22	AT3G60630.1	OsGRAS19	LOC_Os03g40080.1
ZoGRAS#17	Maker00027236	AtSCL23	AT5G41920.1	OsGRAS20	LOC_Os03g48450.1
ZoGRAS#18	Maker00078580	AtSCL26	AT4G08250.1	OsGRAS25	LOC_Os03g51330.1
ZoGRAS#19	Maker00004467	AtSCL27	AT2G45160.1	OsGRAS26	LOC_Os04g35250.1
ZoGRAS#20	Maker00078782	AtSCL28	AT1G63100.1	OsGRAS27	LOC_Os04g46860.1
ZoGRAS#21	Maker00078682	AtSCL29	AT3G13840.1	OsGRAS28	LOC_Os04g49110.1
ZoGRAS#22	Maker00014027	AtSCL3	AT1G50420.1	OsGRAS29	LOC_Os04g50060.1
ZoGRAS#23	Maker00053760	AtSCL30	AT3G46600.1	OsGRAS31	LOC_Os05g31380.1
ZoGRAS#24	Maker00053643	AtSCL31	AT1G07520.1	OsGRAS32	LOC_Os05g31420.1
ZoGRAS#25	Maker00020389	AtSCL32	AT3G49950.1	OsGRAS33	LOC_Os05g40710.1
ZoGRAS#26	Maker00059129	AtSCL33	AT2G29060.1	OsGRAS34	LOC_Os05g42130.1
ZoGRAS#27	Maker00009501	AtSCL34	AT2G29065.1	OsGRAS35	LOC_Os05g49930.1
ZoGRAS#28	Maker00006010	AtSCL4	AT5G66770.1	OsGRAS36	LOC_Os06g01620.1
ZoGRAS#29	Maker00046472	AtSCL5	AT1G50600.1	OsGRAS37	LOC_Os06g03710.1
ZoGRAS#30	Maker00000926	AtSCL6	AT4G00150.1	OsGRAS38	LOC_Os06g10900.1
ZoGRAS#31	Maker00009092	AtSCL7	AT3G50650.1	OsGRAS40	LOC_Os07g36170.1
ZoGRAS#32	Maker00001464	AtSCL8	AT5G52510.1	OsGRAS42	LOC_Os07g38030.1
ZoGRAS#33	Maker00060862	AtSCL9	AT2G37650.1	OsGRAS43	LOC_Os07g39470.1
ZoGRAS#34	Maker00068978	AtSGR1	AT3G54220.1	OsGRAS44	LOC_Os07g39820.1
ZoGRAS#35	Maker00016025	AtSGR7	AT4G37650.1	OsGRAS45	LOC_Os07g40020.1
ZoGRAS#36	Maker00068992		AT1G50600.2	OsGRAS46	LOC_Os10g22430.1
ZoGRAS#37	Maker00039466		AT3G46600.2	OsGRAS48	LOC_Os10g40390.1
ZoGRAS#38	Maker00036610		AT5G48150.3	OsGRAS49	LOC_Os11g03110.1
ZoGRAS#39	Maker00004119		AT3G46600.3	OsGRAS50	LOC_Os11g04400.1
ZoGRAS#40	Maker00017554		AT2G29060.2	OsGRAS51	LOC_Os11g04570.1
ZoGRAS#41	Maker00054440		AT5G48150.4	OsGRAS52	LOC_Os11g04590.1
ZoGRAS#42	Maker00023055		AT1G07520.3	OsGRAS53	LOC_Os11g06180.1
ZoGRAS#43	Maker00044884		AT1G07520.4	OsGRAS54	LOC_Os11g11600.1
ZoGRAS#44	Maker00030509		AT1G63100.2	OsGRAS55	LOC_Os11g31100.1
ZoGRAS#45	Maker00077761		AT1G07520.2	OsGRAS56	LOC_Os11g47870.1
ZoGRAS#46	Maker00044320		AT2G37650.2	OsGRAS57	LOC_Os11g47890.1
ZoGRAS#47	Maker00042790		AT1G50600.3	OsGRAS58	LOC_Os11g47900.1
ZoGRAS#48	Maker00031839		AT4G17230.2	OsGRAS59	LOC_Os11g47910.1
ZoGRAS#49	Maker00036906			OsGRAS60	LOC_Os11g47920.1
ZoGRAS#50	Maker00035751			OsGRAS61	LOC_Os12g02870.1
ZoGRAS#51	Maker00008861			OsGRAS62	LOC_Os12g04200.1
ZoGRAS#52	Maker00037115			OsGRAS63	LOC_Os12g04370.1
ZoGRAS#53	Maker00033694			OsGRAS64	LOC_Os12g04380.1
ZoGRAS#54	Maker00019133			OsGRAS65	LOC_Os12g06540.1
ZoGRAS#55	Maker00044439			OsGRAS66	LOC_Os12g38490.1
ZoGRAS#56	Maker00005514
ZoGRAS#57	Maker00016390
ZoGRAS#58	Maker00057590
ZoGRAS#59	Maker00015050
ZoGRAS#60	Maker00016691
ZoGRAS#61	Maker00071251
ZoGRAS#62	Maker00016641
ZoGRAS#63	Maker00068302
ZoGRAS#64	Maker00008399
ZoGRAS#65	Maker00078870
ZoGRAS#66	Maker00078515

## Sheet: Table S3
Table S3: Subcellular localization of GRAS gene in Z. officinale Roscoe.
GRAS genes	Localization	GRAS genes	Localization
ZoGRAS#30	nuclear	ZoGRAS#37	cytoplasm
ZoGRAS#6	chloroplast	ZoGRAS#47	nuclear
ZoGRAS#32	chloroplast	ZoGRAS#3	cytoplasm
ZoGRAS#39	nuclear	ZoGRAS#46	cytoplasm
ZoGRAS#19	nuclear	ZoGRAS#55	nuclear
ZoGRAS#56	cytoplasm	ZoGRAS#10	nuclear
ZoGRAS#28	nuclear	ZoGRAS#43	nuclear
ZoGRAS#64	nuclear	ZoGRAS#15	nuclear
ZoGRAS#51	chloroplast	ZoGRAS#29	cytoplasm
ZoGRAS#31	nuclear	ZoGRAS#24	cytoplasm
ZoGRAS#27	nuclear	ZoGRAS#23	nuclear
ZoGRAS#22	nuclear	ZoGRAS#41	cytoplasm
ZoGRAS#59	chloroplast	ZoGRAS#58	chloroplast
ZoGRAS#35	chloroplast	ZoGRAS#11	nuclear
ZoGRAS#57	chloroplast	ZoGRAS#26	nuclear
ZoGRAS#62	chloroplast	ZoGRAS#33	chloroplast
ZoGRAS#60	nuclear	ZoGRAS#14	chloroplast
ZoGRAS#5	chloroplast	ZoGRAS#9	nuclear
ZoGRAS#40	chloroplast	ZoGRAS#63	nuclear
ZoGRAS#54	cytoplasm	ZoGRAS#8	chloroplast
ZoGRAS#25	nuclear	ZoGRAS#34	chloroplast
ZoGRAS#42	nuclear	ZoGRAS#36	cytoplasm
ZoGRAS#13	chloroplast	ZoGRAS#61	plasmodesmata
ZoGRAS#17	nuclear	ZoGRAS#1	cytoplasm
ZoGRAS#2	nuclear	ZoGRAS#16	cytoplasm
ZoGRAS#44	cytoplasm	ZoGRAS#7	chloroplast
ZoGRAS#4	nuclear	ZoGRAS#45	cytoplasm
ZoGRAS#48	cytoplasm	ZoGRAS#12	chloroplast
ZoGRAS#53	cytoplasm	ZoGRAS#66	nuclear
ZoGRAS#50	chloroplast	ZoGRAS#18	nuclear
ZoGRAS#38	nuclear	ZoGRAS#21	nuclear
ZoGRAS#49	nuclear	ZoGRAS#20	nuclear
ZoGRAS#52	cytoplasm	ZoGRAS#65	chloroplast

## Sheet: Table S4
Table S4: miRNA targets of GRAS genes in Z. officinale Roscoe.
GRAS genes	miRNA target	TargetFinder score
ZoGRAS#19	miR171b_3	0.5
ZoGRAS#19	miR171b-3p_2	1.2
ZoGRAS#19	miR171k	0.5
ZoGRAS#19	miR171b_2	0.5
ZoGRAS#19	miR171a_3	0.5
ZoGRAS#19	miR171i-3p	1
ZoGRAS#19	miR171b-3p	1
ZoGRAS#19	miR171b-3p_3	1
ZoGRAS#19	miR171f_3	0.8
ZoGRAS#19	miR171c_3	0.5
ZoGRAS#19	miR171d_1	0.5
ZoGRAS#56	miR477a_4	1
ZoGRAS#17	miR171b_3	0.5
ZoGRAS#17	miR171b-3p_2	1.2
ZoGRAS#17	miR171k	0.5
ZoGRAS#17	miR171c_1	0.8
ZoGRAS#17	miR171b_2	0.5
ZoGRAS#17	miR171a_3	0.5
ZoGRAS#17	miR171i-3p	1
ZoGRAS#17	miR171b-3p	1
ZoGRAS#17	miR171b-3p_3	1.2
ZoGRAS#17	miR171f_3	0.8
ZoGRAS#17	miR171c_3	0.5
ZoGRAS#17	miR171d_1	0.5
ZoGRAS#15	miR171b_3	1
ZoGRAS#15	miR171b-3p_2	2
ZoGRAS#15	miR171k	1.5
ZoGRAS#15	miR171c_1	1.8
ZoGRAS#15	miR171b_2	1.5
ZoGRAS#15	miR171a_3	1.5
ZoGRAS#15	miR171i-3p	1.5
ZoGRAS#15	miR171b-3p	1.5
ZoGRAS#15	miR171b-3p_3	1.5
ZoGRAS#15	miR171f_3	1.5
ZoGRAS#15	miR171c_3	1.5
ZoGRAS#15	miR171d_1	1
ZoGRAS#14	miR171b_3	1
ZoGRAS#14	miR171b-3p_2	2
ZoGRAS#14	miR171k	1.5
ZoGRAS#14	miR171c_1	1.8
ZoGRAS#14	miR171b_2	1.5
ZoGRAS#14	miR171a_3	1.5
ZoGRAS#14	miR171i-3p	1.5
ZoGRAS#14	miR171b-3p	1.5
ZoGRAS#14	miR171b-3p_3	1.5
ZoGRAS#14	miR171f_3	1.5
ZoGRAS#14	miR171c_3	1.5
ZoGRAS#14	miR171d_1	1
ZoGRAS#16	miR171b_3	0.5
ZoGRAS#16	miR171b-3p_2	1.2
ZoGRAS#16	miR171k	0.5
ZoGRAS#16	miR171c_1	0.8
ZoGRAS#16	miR171b_2	0.5
ZoGRAS#16	miR171a_3	0.5
ZoGRAS#16	miR171i-3p	1
ZoGRAS#16	miR171b-3p	1
ZoGRAS#16	miR171b-3p_3	1.2
ZoGRAS#16	miR171f_3	0.8
ZoGRAS#16	miR171c_3	0.5
ZoGRAS#16	miR171d_1	0.5
ZoGRAS#7	miR399b	2.5
ZoGRAS#7	miR399_1	2
ZoGRAS#7	miR399a_6	2
ZoGRAS#12	miR171l	0.8
ZoGRAS#12	miR171b-3p	1.5
ZoGRAS#12	miR171b-3p_3	2
ZoGRAS#12	miR171f_3	1.8
ZoGRAS#12	miR171d_1	1.5
ZoGRAS#12	miR171h	0.8
ZoGRAS#12	miR171i_1	0.2
ZoGRAS#18	miR171b_3	0.5
ZoGRAS#18	miR171b-3p_2	1.2
ZoGRAS#18	miR171k	0.5
ZoGRAS#18	miR171c_1	0.8
ZoGRAS#18	miR171b_2	0.5
ZoGRAS#18	miR171a_3	0.5
ZoGRAS#18	miR171i-3p	1
ZoGRAS#18	miR171b-3p	1
ZoGRAS#18	miR171b-3p_3	1
ZoGRAS#18	miR171f_3	0.8
ZoGRAS#18	miR171c_3	0.5
ZoGRAS#18	miR171d_1	0.5
ZoGRAS#21	miR171b_3	0
ZoGRAS#21	miR171b-3p_2	0.5
ZoGRAS#21	miR171k	1.5
ZoGRAS#21	miR171c_1	1.8
ZoGRAS#21	miR171b_2	1.5
ZoGRAS#21	miR171a_3	1.5
ZoGRAS#21	miR171i-3p	0.5
ZoGRAS#21	miR171b-3p	2
ZoGRAS#21	miR171b-3p_3	2.5
ZoGRAS#21	miR171f_3	1.8
ZoGRAS#21	miR171c_3	1.5
ZoGRAS#21	miR171d_1	1.5
ZoGRAS#20	miR171b_3	0.5
ZoGRAS#20	miR171b-3p_2	1.2
ZoGRAS#20	miR171k	0.5
ZoGRAS#20	miR171c_1	0.8
ZoGRAS#20	miR171b_2	0.5
ZoGRAS#20	miR171a_3	0.5
ZoGRAS#20	miR171i-3p	1
ZoGRAS#20	miR171b-3p	1
ZoGRAS#20	miR171b-3p_3	1
ZoGRAS#20	miR171f_3	0.8
ZoGRAS#20	miR171c_3	0.5
ZoGRAS#20	miR171d_1	0.5
